# Supplementary material for: Estimation of deracinated trees area in temperate forest with satellite images employing machine learning methods
Source: PeerJ Comput Sci. 2021 Aug 19;7:e648. doi: 10.7717/peerj-cs.648 (PMC8384040; doi:10.7717/peerj-cs.648)
Supplement: Supplemental Information 1 [file peerj-cs-07-648-s001.zip]

Archive with 16 entries (15 files):
- Python_codes_Hirai/
- __MACOSX/._Python_codes_Hirai
- Python_codes_Hirai/.DS_Store
- __MACOSX/Python_codes_Hirai/._.DS_Store
- Python_codes_Hirai/pca1-1.py
- __MACOSX/Python_codes_Hirai/._pca1-1.py
- Python_codes_Hirai/retrain.py
- __MACOSX/Python_codes_Hirai/._retrain.py
- Python_codes_Hirai/label_image.py
- __MACOSX/Python_codes_Hirai/._label_image.py
- Python_codes_Hirai/svm_2class.py
- __MACOSX/Python_codes_Hirai/._svm_2class.py
- Python_codes_Hirai/retrain2.py
- __MACOSX/Python_codes_Hirai/._retrain2.py
- Python_codes_Hirai/svm_4class.py
- __MACOSX/Python_codes_Hirai/._svm_4class.py
